# Supplementary material for: Development and testing of AAV-delivered single-chain variable fragments for the treatment of methamphetamine abuse
Source: PLoS One. 2018 Jun 29;13(6):e0200060. doi: 10.1371/journal.pone.0200060 (PMC6025879; doi:10.1371/journal.pone.0200060)
Supplement: S1 Dataset — (XLSX) [file pone.0200060.s004.xlsx]

## Sheet: Figure 2
A
	scFv7F9 (purified)	GFP	scFv-6H4	scFv-7F9
	11.7013	2.52092	15.9659	6.51239
	18.2557	1.47054	21.5749	5.23092
		-0.27*	17.9826	9.74757
		0.945346	15.5037	6.36533
		3.13015	3.40325	3.44526
		5.88216	19.6632	5.35696
		0.588216	20.3144	7.81486
		2.14279		7.26866
B
	scFv7F9 (purified)	GFP	scFv-6H4	scFv-7F9
	16.1339	0.0210077	10.5669	3.65534
	10.3778	1.70162	17.5624	11.4282
	1.05038	0.903331	17.0372	2.54193
	Units: % bound
	Cells in blue with *= outliers determined w/ Grubb's Outlier test

## Sheet: Figure 3
	Day
		AAV-scFv6H4														AAV-scFv7F9
	30	128.527	171.576	126.669	141.38	128.295	155.781	71.6191	162.75	53.5015	61.9412	46.5331	46.1463	97.8664	120.01					39.6766	44.9504	42.9018	41.3668	42.5435	44.2337	23.1919	27.0323	17.4581	20.5818	32.5093	27.749
	36			88.7645	124.422	89.9135	109.103	57.743	65.1878	40.7642	54.9749	30.1684	33.7833	54.0409	77.6985	25.7005	30.6159	31.4343	38.4999	29.6424	29.1825	26.7755	32.0494	34.3011	43.517	21.7585	22.732			29.2841	37.0665
	51	98.7242	120.111	102.559	145.677	77.6322	109.246	66.1275	68.3401	36.0875	46.6089	30.6547	42.774	83.065	79.2056	32.4313	30.4044	18.868	18.674	26.9326	28.9381	37.5633	38.4691					23.2669	22.3398	23.6335	26.7387
	65					67.6704	86.098	65.5799	69.8386	32.5965	33.1388	27.951	26.635	54.4306	70.7677									15.308	20.5818			20.325	19.8651	17.4581	25.5989
	79					81.1475	111.163	57.8186	97.1018	45.0356	53.6396	24.5828	44.0523	54.6228	88.1537							14.0162	15.5688	14.9326	19.9677	12.7332	13.3693	9.43399	11.1699	14.566	19.2345
	93					53.1472	64.743	35.8648	49.2991	28.3267	32.752	25.5688	33.1198	43.9545	62.5367							8.99073	15.1591	11.9543	16.288	13.3655	16.288	8.99073	16.0058
	107	51.1452	59.5232	47.4778	58.1691	60.0597	87.3952	58.3106	69.0019	37.8862	42.1456	35.2344	40.1144	49.791	63.9241	12.1484	17.7203	11.7704	14.3942	11.468	16.5864	9.88062	14.3186	13.6224	16.0572	13.698	17.7203	6.55457	7.81771	11.9216	16.3596
	121	38.1943	44.8342	44.223	44.9625	62.3732	75.2342	53.4585	65.4857	34.5386	46.3735	32.0374	39.9599	71.5446	86.1372	18.5036	20.7254	14.4782	19.0432	11.5343	14.7174	13.547	18.4424	14.9288	17.6013	15.4395	19.5839	8.13976	10.2715	12.4655	16.1594
	138	39.5987	45.6412	31.5825	33.0888	59.2974	69.1305	62.0465	52.959	39.7851	44.8956	35.4974	40.5457	62.218	71.989	9.29754	12.8652	10.8005	14.0863			8.02945	9.85935	10.6596	12.2077	10.7535	12.6773	6.5735	7.9807	9.25057	11.1744
	149	27.0773	38.3366	29.45	44.2684	41.3135	57.3182	32.0204	44.2684	21.9365	26.4731	20.9478	27.6595	49.0248	52.9683	11.9626	13.6379	10.5068	13.2497	8.17765	11.5028	8.37175	9.75593	10.1186	11.891	11.2832	13.832	5.94551	8.00904	8.75995	10.7264
	212	42.4996	35.3282	34.5522	39.3019	42.4996	50.2295			31.0753	28.3743	30.5785	26.3875	52.9305	28.3743	6.73313	4.51325	6.3068	5.36592	6.9463	4.08692	5.45413	4.08692	6.3068	4.51325	3.53563	9.20293	5.6673	7.92392	4.81463	4.51325
		Units: ug/ml
																										`

## Sheet: Figure 4
	Purified scFv7F9			AAV-scFv7F9 (IC50=22.07)			Purified scFv6H4 (IC50=8.1)			AAV-scFv6H4 (IC50=8.4)
0	58.5588	57.8163	57.9258	47.2957	47.7915	47.6853	36.8468	37.676	37.2449	19.76	19.805	19.7159
0.1	56.5026	57.6639	56.3367	48.3205	47.2848	48.3715	36.0211	37.3894	37.4684	19.6477	19.5877	18.6905
0.32	56.3781	56.2375	55.915	46.7038	46.856	48.1459	36.2096	36.0479	35.4753	20.7099	18.2809	17.1922
1	55.4618	52.7328	55.7259	44.6144	44.6514	42.2977	30.5597	32.9765	32.4278	16.1597	16.7678	15.9657
3.2	54.7256	55.7028	54.01	39.0291	40.4127	40.8331	25.8485	24.8769	24.0856	14.2357	14.6768	12.4856
10	46.0904	46.4885	47.5442	35.0633	35.7955	35.1844	18.477	17.7174	17.4198	9.64541	10.9176	11.8035
32	32.6369	33.2631	32.3067	25.0029	24.8783	26.9751	11.9446	8.5442	9.33596	6.4238	5.87198	4.98615
100	18.4204	19.7195	17.0699	17.2835	17.1781	12.5383	4.84721	3.75043	4.44006	4.18898	4.41379	4.43843
320	5.77876	5.48552	5.29395	13.8556	9.34811	7.93474	3.31252	4.35511	4.46397	4.12685	4.26921	1.20498
500	4.67302	4.42027	4.01396	14.2292	11.8419	9.21966	-2.16256	-0.008834	-0.838089	1.46484	1.50124	2.95941
	Units: % 3H-METH Bound

## Sheet: Figure 5
A METH Brain
	Time (minutes)	Sham				AAV-scFv6H4				AAV-scFv7F9
	30	409.371	341.543	329.029	330	205.486	242.571	219.486	216.857	226.971	254.057	222.914	243.371
	60	239.371	184.457	228.343	201.714	141.371	137.314	119.486	141.771	1.2	166.057	150.286	136.457
	120	74.4571	61.3714	48.7429	68.8	50.2857	25.3143	36.9143	41.2571	25.7714	26.5714	11.6571	35.4286
	Units: ng METH/g Brain tissue
B METH Serum
	Time (minutes)	Sham				AAV-scFv6H4				AAV-scFv7F9
	30	327.3*	33.2	38	35.5	70	71.2	54.6	44.8	59.8	50.1	53.2	51.5
	60	19.2	19.9	16.4	31.2	39.7	63.3	52.2	53.8	4.4	54.1	51.3	55.9
	120	8.7	7	5	8.3	48.1	47.4	48.4	54.9	27.5	559.5*	22.9	31.6
	Units: ng METH/ml Serum
C AMP Brain
	Time (minutes)	Sham				AAV-scFv6H4				AAV-scFv7F9
	30	40.7429	28.1143	27.0857	29.3143	19.8286	21.3143	16.9143	13.0286	18.1143	19.0286	16.2857	19.8286
	60	24.8571	23.8857	20.8	18.1143	17.6	15.2571	15.6571	14.4	8.62857	16.8571	16.1143	12.6857
	120	8.8	5.14286	5.82857	7.88571	6.4	1.42857	4.4	4.28571	1.88571	2.17143	0.114286	3.82857
	Units: ng AMP/g Brain tissue
D AMP Serum
	Time (minutes)	Sham				AAV-scFv6H4				AAV-scFv7F9
	30	24.6*	4	6.7	6.2	7	5.1	5.4	3.8	4.8	3.9	4.7	5.4
	60	2.9	4.4	2.3	5.9	3.6	3.2	3.2	3.3	0.2	4.2	3.2	3.5
	120	1.8	0.9	1	1.6	1.5	0.6	1.3	1.1	0.9	46*	0.9	1.1
	Units: ng AMP/ml Serum
	Cells in blue with *= outliers determined w/ Grubb's Outlier test

## Sheet: Figure 6
Minutes	Sham					AAV-scFv6H4					AAV-scFv7F9
30	64.35	62.54	45.78	76.02			46.52	51.97	73.46		76.12	50.99	39.24	87.47
60	48.26	20.91	49.59	41.02	46.12	47.34	66.35	69.95	34.63	41.32	48.95	70.98	89.41	96.19	41.8
120	45.21	36.83	29.29	32.88		55.11	34.63	52.97	77.28	58.84	48.13	43.4	55.56	63.06	48.13
180	18.75	12.59	9.5	20.59	4.44	42.89	45.68	26.8	51.2	47.34	37.27	37.49	28.35	27.67	35.69
	units: ng METH/ml of Serum

## Sheet: Figure 7
		Molar Protein Concentration Levels								METH Molar Concentration Levels												Molar Protein Concentration Levels at days 8 and 15
	Time	AAV-scFv6H4				AAV-scFv7F9				AAV-scFv6H4				AAV-scFv7F9				Sham				AAV-scFv6H4 (protein)												AAV-scFv7F9 (protein)
8 Days	8																					1.38329	1.09061	1.00004	0.993416	1.03097	1.48269	1.02544	1.27947	0.871926	0.639992	0.715094	0.746019	0.753927	0.766297	0.4719	0.400157	0.46	0.426133	0.403867	0.950603	0.475611	0.44	0.689605	0.632705
15 Days	15																					3.19742	2.86395	2.24855	4.02806	2.46228	4.42822	3.66731	4.00684	2.5896	3.07616	3.01856	3.73097	1.8663	1.96337	1.04677	0.93289	1.34732	0.960893	0.970227	1.31932	0.848884	0.746209	1.17558	1.39586
30 min	30	7.2644	6.89246	2.93264	3.79686	4.19949	5.14078	3.55232	2.5018	0.469075	0.477116	0.365878	0.300208	0.400724	0.335723	0.356497	0.345105	2.19*	0.222475	0.25464	0.237888
60 min	60	3.78592	7.76213	3.4632	5.53055	1	5.01261	5.63453	3.21406	0.266032	0.424177	0.349796	0.360517	0.029*	0.362528	0.343765	0.37459	0.128661	0.133351	0.109897	0.42*
120 min	120	8.06843	9.18421	6.91982	9.28266	2.55643	3.65	2.01226	4.02511	0.322321	0.31763	0.324332	0.367889	0.184279	3.74*	0.153454	0.211754	0.0582993	0.0469075	0.0335053	0.0556188
		Units: uM
		Cells in blue with *= outliers determined w/ Grubb's Outlier test

## Sheet: Supplemental Figure 1
				Day	Sham										AAV-scFv6H4										AAV-scFv7F9
				-16	26	26	27	24	27	26	27	25	24	28	26	26	24	26	22	24	25	25	25	26	23	25	27	24	28	26	24	25	22	26
				-8	27	27	27	25	26	27	27	25	25	27	25	26	25	26	22	24	26	25	26	26	24	25	27	24	28	26	24	25	23	25
				0	26	27	28	26	27	28	28	25	26	29	27	27	25	27	22	25	26	26	28	27	24	26	28	25	29	28	25	26	24	26
				15	28	26	28	26	24	26	28	26	26	26	26	24	24	26	22	24	28	26	26	28	22	24	26	26	28	28	26	26	24	26
				30	24.7	26.7	26.7	26.7	26.7	28	26	28	26	30	26.7	26.7	24.7	24.7	20.7	26	28	28	26	28	22.7	24.7	26.7	24.7	28.7	28	28	26	24	28
				36	24.7	28.7	28.7	26.7	28.7	28	28	26	26	30	26.7	26.7	26.7	26.7	22.7	26	28	26	26	28	24.7	26.7	26.7	24.7	30.7	28	24	24	24	26
				47	26.7	28.7	28.7	26.7	30.7	28	28	26	26	30	24.7	30.7	26.7	26.7	22.7	24	28	30	28	28	22.7	26.7	26.7	28.7	30.7	28	26	26	24	26
				51	26.7	28.7	26.7	26.7	28.7	30	24	24	28	30	28.7	24.7	26.7	26.7	22.7	24	28	28	28	26	24.7	26.7	26.7	26.7	28.7	28	26	26	24	28
				55	28.7		29		29.7								27.4	27.9	24.2						25.6	28.1
				56		30.3		27.5							27.6	29.2											28.7	26.6	29.9
				57	29		29.5		29.9								27.9	28.5	25.1						25.7	27.7
				65						30	28	28	28	30						30	30	28	28	28						30	26	28	26	26
				69	30.1		30.6										29.7	30	26						26.9	28.7
				79						28	28	28	28	32						28	26	28	30	28						28	26	25	26	28
				93						30	30	28	28	30						26	26	28	28	30						28	26	28	26	28
				107		30.7		30.7		28	30	30	30	30	28.7	30.7				24	28	28	32	28			30.7	28.7	32.7	30	26	28	26	28
				121		28.7		28.7		30	30	28	28	30	30.7					26	28	30	28	28			28.7	30.7	30.7	28	24	28	26	26
				138		30.7		28.7		28	30	28	30	32		32.7				28	28	28	28	30			28.7	28.7	30.7	30	28	28	26	28
				149		32.7		30.7		34	32	30	32	32	30.7	32.7				28	30	30	30	32			28.7	28.7	30.7	30	26	28	28	30
				180		30.7		30.7		34	30	32	32	32	30.7	30.7				30		32	30	32			30.7	28.7	30.7	34	30	32	30	30
				188		28.7		28.7		34	32	30	30	32	28.7	32.7				28		32	30	30			30.7	30.7	32.7	34	30	32	30	32
				196		28.7		30.7		32	28	30	32	34	30.7	32.7				30		34	32	32			30.7	32.7	34.7	34	26	30	28	32
				204		30.7		28.7		32	34	30	32	34	28.7	32.7				28		32	30	34			30.7	30.7	32.7	36	30	30	30	30
				212		32.7		30.7		32	32	30	30	34	32.7	30.7				30		33	32	32			28.7	28.7	32.7	32	28	30	28	30
					Units: g

## Sheet: Supplemental Figure 2
A Creatinine
	day	Saline							AAV-scFv6H4							AAV-scFv7F9
	107		0.135205	0.135205	0.287311	0.540821	0.0169007	0.270411	0.152106	0.101404	0.354914	0.743629	0.709828	0.946437	0.152106		0.980239	0.338013	0.270411	0.0845033	0.0845033	0.321113	0.169007
	121	0.294129	0.415241		0.674766	0.484448	0.346034	0.242224	0.865085	0.346034	1.62636	0.138414	1.0035	0.692068	0.0519051		0.363336	1.34953	0.190319	0.553654
	138	0.24063	0.0859394	0.0515636	0.0515636	0.103127	0.137503	0.446885	0.154691	0.137503	0.137503	0.137503	0.0343758	0.103127	0.0687515	0.103127			0.189067	0.360945
	149	0.223442	0.275006		0.171879	0.154691			0.343758	0.24063	0.223442	0.412509	0.739079			0.32657	0.120315	0.0687515	0.103127	0.343758	0.103127
	180	0.552236	0.317954	0.0334689	0.267751	0.251016	0.267751	0.284485	0.368157	0.284485	0.384892	0.836721	0.234282	0.184079	0.234282	0.368157	0.418361	0.30122	0.15061	0.133875	0.184079	0.334689	0.217548
	212	0.0524384	0.0174795	0.122356	1.43332	0.139836	0.0524384	0.122356	0.104877	0.0524384	0.0699178	0.0524384	0.0524384	0.0699178	0.0524384	0.0699178	0.0349589	0.0524384	0.0524384	0.349589	0.0174795	0.0524384
B ALT
	day
	107		0.135205	0.135205	0.287311	0.540821	0.0169007	0.270411	0.152106	0.101404	0.354914	0.743629	0.709828	0.946437	0.152106		0.980239	0.338013	0.270411	0.0845033	0.0845033	0.321113	0.169007
	121	0.294129	0.415241		0.674766	0.484448	0.346034	0.242224	0.865085	0.346034	1.62636	0.138414	1.0035	0.692068	0.0519051		0.363336	1.34953	0.190319	0.553654
	138	0.24063	0.0859394	0.0515636	0.0515636	0.103127	0.137503	0.446885	0.154691	0.137503	0.137503	0.137503	0.0343758	0.103127	0.0687515	0.103127			0.189067	0.360945
	149	0.223442	0.275006		0.171879	0.154691			0.343758	0.24063	0.223442	0.412509	0.739079			0.32657	0.120315	0.0687515	0.103127	0.343758	0.103127
	180	0.552236	0.317954	0.0334689	0.267751	0.251016	0.267751	0.284485	0.368157	0.284485	0.384892	0.836721	0.234282	0.184079	0.234282	0.368157	0.418361	0.30122	0.15061	0.133875	0.184079	0.334689	0.217548
	212	0.0524384	0.0174795	0.122356	1.43332	0.139836	0.0524384	0.122356	0.104877	0.0524384	0.0699178	0.0524384	0.0524384	0.0699178	0.0524384	0.0699178	0.0349589	0.0524384	0.0524384	0.349589	0.0174795	0.0524384
C AST
	day
	107		40.7527	78.1094		32.8286	32.8286		32.8286	27.1685	44.1488	80.3734	73.5813		46.4128	4.52808	66.7892	31.6966	80.3735	37.3567	40.7527		31.6966
	121	34.0508	26.2848		44.8037	57.3487	50.7775	62.7252	43.6089	23.2979	60.3356	35.2456	57.3487	45.9985	23.2979	26.8822	133.216	79.4519	30.4665	43.6089	49.5828	56.7514	66.9068
	138	26.2627	46.2724	42.5206	56.2772	33.7663	31.2651	56.2772	30.0145	33.7663	61.2796	31.2651	91.2941	31.2651	43.7712	50.0242	38.7687		62.5302		136.316	136.316	202.021
	149	66.282	40.0193		30.0145	31.2651	130.271	48.7736	56.2772	67.5326	68.7832	45.0218	106.301		31.2651	51.2748	121.309	10.0048	185.089	272.632	37.5181
	180	26.812	29.9057	36.093	37.1243	29.9057	30.9369	37.1243	34.0306	28.8744	43.3116	240.276	38.1555	30.9369	47.4365	50.5302	37.1243	26.812	52.5927	48.4678	72.186	59.8113	48.4678
	212	29.8462	33.9304	31.7312	30.7887	7.54008	40.8421	78.8567	61.2632	57.4931	37.0721		48.068	39.2713	52.7806	39.5854	37.7004	41.1563	47.1255	42.7271	81.6842	88.5959	46.4972

## Sheet: Supplemental Figure 3
	saline							AAV-scFv6H4						AAV-scFv7F9
Brain	1.284	1.433	1.188	1.031	1.4	0.867	0.971	1.101	1.401	1.233	1.242	1.344	1.344	1.254	1.394	0.795	1.219	1.321	1.333	1.464	1.2
Liver	4.709	4.528	5.813	4.688	4.467	5.567	4.088	5.566	5.407	5.167	5.152	5.25	5.281	1.986*	5.679	5.566	6	4.786	5.167	5.929	4.7
Kidney	2.049	1.987	2.125	2	2.067	2.133	2.029	1.896	2.215	1.967	1.909	2	2	2.265	2.16	2.294	2.375	2.25	2.267	2.143	2.133
Heart	0.55	0.456	0.719	0.594	0.6	0.733	0.647	0.703	0.489	0.7	0.727	0.656	0.594	0.767	0.523	0.612	0.5	0.5	0.767	0.893	0.5
Spleen	0.336	0.456	0.313	0.25	0.3	0.3	0.294	0.306	0.489	0.3	0.394	0.344	0.375	0.383	0.453	0.55	0.406	0.357	0.433	0.393	0.333
	Units: g
	Cells in blue with *= outliers
